# Supplementary material for: Surface Degradation of DGEBA Epoxy Resins Cured with Structurally Different Amine Hardeners: Effects of UV Radiation
Source: Polymers (Basel). 2023 Dec 25;16(1):67. doi: 10.3390/polym16010067 (PMC10780492; doi:10.3390/polym16010067)
Supplement: Supplementary file 1 [file polymers-16-00067-s001.zip]

Archive with 1 entries (1 files):
- polymers-2782094-supplementary.pdf
